# Supplementary material for: Novel LIPC-related recessive form of postural proprioceptive deficits in Brown Swiss cattle
Source: Vet Anim Sci. 2026 Apr 2;32:100645. doi: 10.1016/j.vas.2026.100645 (PMC13089128; doi:10.1016/j.vas.2026.100645)
Supplement: Supplementary file 1 — Supplementary Materials Supplementary Table S1. Detailed description and classification of private protein-changing variants identified in case 1 after the comparison with a global control cohort of 5577 other genomes. Supplementary Table S2. Detailed description of the clinical examination results of 12 LIPC-homozygous Brown Swiss cattle. Supplementary Table S3. Results of the blood analysis of 6 LIPC-homozygous Brown Swiss cattle. Supplementary Video S1. The video portrays the three main gait abnormalities: circumduction, crossing and hypermetria. Case 1 shows intermittent circumduction of the left pelvic limb and crossing of the left pelvic limb over the midline. Case 8 shows intermittent circumduction of both pelvic limbs and intermittent crossing of both pelvic limbs over the midline. Case 7 shows intermittent hypermetria of the right pelvic limb. Supplementary Figure S1. Distribution of standardized genomic inbreeding coefficient (GenomicF) values by LIPC genotype (LIPCgt) class. The plots show the density of GenomicF standardized to pedigree-based inbreeding for LIPCgt classes ref/ref (0), ref/var (1), and var/var (2). Black squares indicate the mean and black horizontal lines indicate the median for each class; numeric annotations report the corresponding mean and median values. Supplementary Figure S2. Extended pedigree illustrating the additional ancestral link connecting the sire of case 9 to the common ancestor (blue-outlined square) shared by all 12 homozygous LIPC cattle. [file mmc1.zip › Supplementary_Table_S2.xlsx]

## Sheet: Tabelle1
Cases	Age at examination (years)	Lactation N	Anamnesis	Consciousness	Behaviour	Posture	Gait on a straight line	Gait in a figure of eight	Gait over obstacles	Gait on soft surface	Proprioception: pushing	Gait while blindfolded	Symmetry of the head	Menace response	Pupillary light reflex	Palpebral reflex	Eyes	Panniculus reflex	Biochemistry analysis performed	Lead/free	Follow-up	Age at death (years)
1	2.5	Heifer	The owner bought the heifer two months prior and noticed gait abnormalities that started about one month ago. Otherwise she seems in good health with a good appetite and normal feces. She was inseminated about 6 months ago.	Normal	Normal	Wide-based stance.	Bilateral intermittent circumduction (HL > HR) with an extended limb and outward rotation. Intermittent prolonged flight phase with shortened stride.	Additionally intermittent crossing of all 4 limbs over the midline, more severe in thoracic limbs.	Additionally intermittent crossing of all 4 limbs over the midline, more severe in thoracic limbs.	Additionally intermittent crossing of all 4 limbs over the midline, more severe in thoracic limbs.	Spontanious crossing of all 4 limbs over the midline, more severe in the thoracic limbs.	Severity of the circumduction and limb crossing increased when the heifer was blindfolded.	Normal	Normal	Normal	Normal	Intermittent nystagmus.	Normal	yes	lead	Layed down at a decreased frequency, gait impairement worsened, nystagmus worsened, reduced fertility and milk yield: slaughtered.	4.8
2	2	Heifer	The owner did not notice anything abnormal regarding the gait.	Normal	Normal	Normal	Normal	Not performed	Normal	Normal	Not performed	Not performed	Normal	Normal	Normal	Normal	Normal	Normal		free
3	2	Heifer	The owner did not notice anything abnormal regarding the gait.	Normal	Normal	Wide-based stance of the pelvic limbs, lateral rotation of the distal thoracic limbs.	Normal	Normal	Normal	Normal	Not performed	Not performed	Normal	Normal	Normal	Normal	Normal	Normal		free
4	2.5	1	The owner did not notice anything abnormal regarding the gait.	Normal	Normal	Wide-based stance of the pelvic limbs.	Bilateral intermittent circumduction of the pelvic limbs (HL > HR).	Bilateral intermittent circumduction of the pelvic limbs (HL > HR).	Additionally sporadic hypermetria.	Not performed	Normal	Not performed	Normal	Normal	Normal	Normal	Normal	Normal		lead	No gait abnormalities observed: slaughtered.	2.5
5	2.5	1	3 to 4 episodes of gait impairement observed ~ 6 months prior to the clinical examination, impairment improved and returned without a known cause. At the time of examination she's described as improving.	Normal	Normal	Oblique pelvis (right ischial tuberosity higher than left), tail base deviated to the right, wide-based stance of the pelvic limbs, left pelvic limb placed more laterally.	Bilateral intermittent crossing of the pelvic limbs over the midline.	Additionally intermittent circumduction of the outside pelvic limb during turns.	Additionally intermittent circumduction of the pelvic limbs.	Not performed	Not performed	Not performed	Normal	Normal	Normal	Normal	Normal	Hypersensitivity		free	Gait normalised, low fertility and high cell count: slaughtered.	4.9
6	2.5	1	The owner did not notice anything abnormal regarding the gait.	Normal	Normal	Lateral rotation of both distal thoracic limbs, bilaterally increased tibio-tarsal angle.	Bilateral intermittent circumduction of the pelvic limbs (HR > HL).	Subjectivly higher frequency of circumduction observed.	Subjectivly higher frequency of circumduction observed.	Not performed	Normal	Not performed	Normal	Normal	Normal	Normal	Normal	Normal		free
7	2.5	1	A gait impairement was observed ~ 6 months prior to the clinical examination.	Normal	Normal	Lateral rotation of both distal thoracic limbs, bilateral hock valgus, caudal thoracolumbar kyphosis.	Intermittent crossing of the plevic limbs, prolonged flight phase with shortened stride.	Additionally showed intermittent hypermetria of the right pelvic limb after a longer period of walking and doing sharp turns.	Frequency of hypermetria of the right pelvic limb increased after stepping over obstacles.	Not performed	Normal	Not performed	Mild exophthalmus (right eye).	Normal	Normal	Normal	Medioventral strabismus (right eye), scleral dehiscence, mass in the temporal corner of the eye (0.5 x 1 cm in size).	Hypersensitivity in the lumbosacral area.	yes	free	Gait progressively worsened over time until the animal could barely stand and lost a lot of weight: euthanized.	4.9
8	2.5	1	The owner did not notice anything abnormal regarding the gait.	Normal	Normal	Lateral rotation of both the distal thoracic limbs, bilateral hock valgus.	Bilateral circumduction in the pelvic limbs (HR > HL), especially after longer periods of walking, intermittent crossing of the pelvic limbs over the midline.	Bilateral circumduction in the pelvic limbs (HR > HL), especially after longer periods of walking, intermittent crossing of the pelvic limbs over the midline.	Bilateral circumduction of the pelvic limbs (HR > HL), especially after longer periods of walking, intermittent crossing of the pelvic limbs over the midline.	Not performed	Not performed	Not performed	Normal	Normal	Normal	Normal	Normal	Normal	yes	free
9	2.5	1	The owner did not notice anything abnormal regarding the gait.	Normal	Normal	Normal	Normal	Normal	Normal	Normal	Normal	Not performed	Normal	Normal	Normal	Normal	Normal	Normal	yes	free
10	2.5	Heifer	The owner did not notice anything abnormal regarding the gait.	Normal	Normal	Bilaterally increased tibio-tarsal angle.	Normal	Normal	Normal	Normal	Not performed	Not performed	Normal	Normal	Normal	Normal	Normal	Normal	yes	free
11	2.5	1	The owner did not notice anything abnormal regarding the gait.	Normal	Normal	Bilaterally increased tibio-tarsal angle.	Normal	Normal	Normal	Not performed	Not performed	Not performed	Normal	Normal	Normal	Normal	Normal	Normal		free	Gait remained normal, reduced fertility: slaugthered.	3.6
12	2.5	1	The owner did not notice anything abnormal regarding the gait.	Normal	Normal	Wide-based stance of the pelvic limbs.	Bilateral intermittent circumduction of the pelvic limbs, intermittent hypermetria.	Bilateral intermittent circumduction of the pelvic limbs, intermittent hypermetria.	Hypermetria was more pronounced.	Not performed	Not performed	Not performed	Normal	Normal	Normal	Normal	Normal	Normal	yes	lead/free
Abbreviations:
N = number
HL = hind left limb = left pelvic limb
HR = hind right limb = right pelvic limb
