# Supplementary material for: Novel LIPC-related recessive form of postural proprioceptive deficits in Brown Swiss cattle
Source: Vet Anim Sci. 2026 Apr 2;32:100645. doi: 10.1016/j.vas.2026.100645 (PMC13089128; doi:10.1016/j.vas.2026.100645)
Supplement: Supplementary file 1 — Supplementary Materials Supplementary Table S1. Detailed description and classification of private protein-changing variants identified in case 1 after the comparison with a global control cohort of 5577 other genomes. Supplementary Table S2. Detailed description of the clinical examination results of 12 LIPC-homozygous Brown Swiss cattle. Supplementary Table S3. Results of the blood analysis of 6 LIPC-homozygous Brown Swiss cattle. Supplementary Video S1. The video portrays the three main gait abnormalities: circumduction, crossing and hypermetria. Case 1 shows intermittent circumduction of the left pelvic limb and crossing of the left pelvic limb over the midline. Case 8 shows intermittent circumduction of both pelvic limbs and intermittent crossing of both pelvic limbs over the midline. Case 7 shows intermittent hypermetria of the right pelvic limb. Supplementary Figure S1. Distribution of standardized genomic inbreeding coefficient (GenomicF) values by LIPC genotype (LIPCgt) class. The plots show the density of GenomicF standardized to pedigree-based inbreeding for LIPCgt classes ref/ref (0), ref/var (1), and var/var (2). Black squares indicate the mean and black horizontal lines indicate the median for each class; numeric annotations report the corresponding mean and median values. Supplementary Figure S2. Extended pedigree illustrating the additional ancestral link connecting the sire of case 9 to the common ancestor (blue-outlined square) shared by all 12 homozygous LIPC cattle. [file mmc1.zip › Supplementary_Table_S3.xlsx]

## Sheet: Sheet1
Parameter	Units	Case 1*	Case 10	Case 7	Case 9	Case 12	Case 8	Mean	SD	reference values
RBC	L/L	0.31								0.23-0.37
RBC (manual)	L/L	0.34								0.28-0.38
Erythrocytes	10e12/L	6.89								5.4-10.6
Total hb	g/L	121								76-144
MCV	fL	45.3								28.3-50.7
MCH	pg	17.5								10.5-18.9
MCHC	g/L	387								339-440
MCHC (manual)	g/L	356								339-440
RDW	%	17.7								16.6-26.7
Platelet count	10e9/L	243								155-800
MPV	fL	7								5.1-9.7
WBC	10e9/L	7.5								4-10
WBC corrected	10e9/L	7.5								4-10
Normoblasts %	/100 WBC	0
Band neutrophils %	%	0								0-2
Segmented neutrophils %	%	27.5								20-50
Lymphocytes %	%	65								45-65
Monocytes %	%	3.5								2-6
Eosinophils %	%	4								1-10
Normoblasts	10e9/L	0
Band neutrophils	10e9/L	0								0-0.2
Segmented neutrophils	10e9/L	2.06								1-3.5
Lymphocytes	10e9/L	4.88								2.5-5.5
Monocytes	10e9/L	0.26								0-0.33
Eosinophils	10e9/L	0.3								0.3-1.5
Basophils	10e9/L	0								0-0.1
Anisocytosis		+
														RBC, MCV, MCH, MCHC, RDW, MPV, WBC
CK	U/L	130	204	110	160	183	152	156.5	34.2	66-272
LDH	U/L	2219*	1169	1067	1441	1073	997	1327.7	463.6	690-1445
AST	U/L	69	125	82	91	88	77	88.7	19.5	78-132
SAP	U/L		78	119	35	118	39	77.8	40.8	24-74**
GGT	U/L	17	14.9	22	20.9	16.8	14.2	17.6	3.2	10 - 41
Total bilirubin	mg/dL		0.1	0.2	0.3	0.2	0.2	0.2	0.05	0.0-0.6
Indirect bilirubin	mg/dL		0.1	0.2	0.2	0.01	0.1	0.1	0.1	0.0-0.1****
Direct bilirubin	mg/dL	0.03	0.02	0.02	0.04	0.03	0.03	0.03	0.01	0.0-0.0
Total cholesterol	mg/dL		68	167	103	281	151	154	81.1	80-120
HDL cholesterol	mg/dL		34	53	47	57	48	47.8	8.7	~66-72***
Triglycerides	mg/dL		18	40	12	11	9	18	12.7	0-14
Glucose	mg/dL		55	58	33	50	31	45.4	12.6	56-74
BHB	mmol/L		0.7	0.4	0.7	0.6	0.8	0.62	0.1	< 1.2
Total protein	g/dL	7.5	5.5	6.4	6.4	7	6.7	6.6	0.7	7.0-8.7
Albumin	g/dL	3.7	3.4	3	3.5	3.8	3.4	3.5	0.3	3.1-4.3
Globulin	g/dL	3.8	2.1	3.4	2.8	3.2	3.3	3.1	0.6	2.9-5.1
Albumin/Globulin ratio			1.6	0.9	1.2	1.2	1.1	1.2	0.3	0.6-1.6****
BUN	mg/dL	19.3*	42	16	18	38	41	29.1	12.5	7 - 18
Creatinine	mg/dL	1.4	1.4	1.1	1.2	1	1	1.2	0.2	0.6-1.3
Phosphate	mg/dL	7.2	6.6	6.7	6.8	6.9	6.1	6.7	0.4	4.2-7.4
Calcium	mg/dL	10	9.2	9.1	9.6	9.8	9.2	9.5	0.4	8.9-10.7
Sodium	mEq/L	146	148	141	140	139	143	142.8	3.5	138-146
Potassium	mEq/L	4.3	5.1	4.6	5.6	6.1	4.9	5.1	0.7	3.8-5.0
Chloride	mEq/L	104	106	95.7	93.9	97.4	102.5	99.9	4.9	97-109
Magnesium	mEq/L	1.92*	2.3	2.5	2.6	2.6	2.3	2.2	0.6	2.2-3.1
*The blood analysis for case 1 was done in a different lab and has therefore slightly different reference values than the other 5 cases and the only parameter truely not within normal range is the decreased AST activity.
The reference values are from the laboratory of the Department of Veterinary Medical Science at the University of Bologna, **UC Davis Veterinary Medical Teaching Hospital, 2025, ***Chen et.al., 1995, ****Cornell University College of Veterinary Medicine, 2017.
Abbreviations: SD = standard deviation, RBC = red blood cells, MCV = mean corpuscular volume, MCH = mean corpuscular hemoglobin, MCHC = mean corpuscular hemoglobin concentration, RDW = red cell distribution width, MPV = mean platelet volume, WBC = white blood count, CK = creatine kinase, LDH = lactate dehydrogenase, AST = aspartate aminotransferase, SAP = serum alkaline phosphatase, GGT = gamma-g…
References:
Chen, Z., Herdt, T.H., Liesman, J.S., Ames, N.K., Emery, R.S., 1995. Reduction of bovine plasma cholesterol concentration by partial interruption of enterohepatic circulation of bile salts: a novel hypocholesterolemic model. J Lipid Res 36, 1544–1556. https://doi.org/10.1016/S0022-2275(20)39741-8
Cornell University College of Veterinary Medicine, 2017. Chemistry (Cobas) [WWW Document]. URL https://www.vet.cornell.edu/animal-health-diagnostic-center/laboratories/clinical-pathology/reference-intervals/chemistry-cobas (accessed 10.20.25).
UC Davis Veterinary Medical Teaching Hospital, 2025. Clinical Chemistry Reference Intervals [WWW Document]. URL https://www.vetmed.ucdavis.edu/sites/g/files/dgvnsk491/files/inline-files/Chemistry_Reference_Intervals_6.2025_0.pdf (accessed 10.20.25).
